# Supplementary material for: First-in-human clinical series of a novel conformable large-lattice pulsed field ablation catheter for pulmonary vein isolation
Source: Europace. 2024 Apr 8;26(4):euae090. doi: 10.1093/europace/euae090 (PMC11057205; doi:10.1093/europace/euae090)
Supplement: euae090_Supplementary_Data [file euae090_supplementary_data.zip]

Archive with 5 entries (5 files):
- Sphere-360 FIH Manuscript_Suplement_v2.0 - Clean.docx
- Video 1 Still Image.JPG
- Video 2 Still Image.JPG
- Video1.mp4
- Video2.mp4
